# Supplementary material for: Anemia among Women of Reproductive Age: An Overview of Global Burden, Trends, Determinants, and Drivers of Progress in Low- and Middle-Income Countries
Source: Nutrients. 2021 Aug 10;13(8):2745. doi: 10.3390/nu13082745 (PMC8401240; doi:10.3390/nu13082745)
Supplement: Supplementary file 1 [file nutrients-13-02745-s001.zip]

Archive with 1 entries (1 files):
- nutrients-1308530-supplementary.xlsx
