# Supplementary material for: Anemia among Women of Reproductive Age: An Overview of Global Burden, Trends, Determinants, and Drivers of Progress in Low- and Middle-Income Countries
Source: Nutrients. 2021 Aug 10;13(8):2745. doi: 10.3390/nu13082745 (PMC8401240; doi:10.3390/nu13082745)
Supplement: Supplementary file 1 [file nutrients-13-02745-s001.zip › nutrients-1308530-supplementary.xlsx]

## Sheet: Supplemental Table 1
Table S1: Characteristics, quality appraisal scores and observed annualized reduction in WRA anemia for included studies
Geographic Region	Country	Primary Author, Year	Title	Data Source	Study Population	Time Period	Determinant Categories	Covariate/indicator included in analysis	Analysis Method	Outcome	Baseline WRA Anemia Indicator	Endline WRA Anemia Indicator	Quality appraisal score	Anemia CAGR
South Asia	Bangladesh	Ara, 2019	Effectiveness of micronutrient-fortified rice consumption on anaemia and zinc status among vulnerable women in Bangladesh	World Food Program effectiveness study	NPW 15-49 years	2014/15 to 2016/17	Distal (Basic) Determinant	Food fortification program (FFR vs non-FFR) Pooled analysis: animal protein intake, drinking water, region, age, menstration, wealth index	DID Multivariate logistic regression	Anemia prevalence Hemoglobin	FFR anemia prevalence: 38.8% non-FFR anemia prevalence: 34.0% DID: 4.8 FFR-hemoglobin g/dL: 12.15 non FFR hemoglobin g/dL: 12.28 DID: -0.13	FFR anemia prevalence: 34.0% non-FFR anemia prevalence: 40.7% DID: -6.7 DID baseline to endline: -11.5, p = 0.035 FFR hemoglobin g/dL: 12.06 non-FFR hemoglobin g/dL: 11.84 DID: 0.22 DID baseline to endline: 0.35, p = 0.002	7	-0.043
	Multi-country	Barkley, 2015	Anaemia prevalence may be reduced among countries that fortify flour	Various	NPW 15-49 years	Various	Distal (Basic) Determinant	Flour fortification programs, also controlled for time effects, human development index (life expectancy, education, income indices), and endemic malaria	Logistic regression models	Anemia prevalence Odds of anemia		2.4% reduction in the odds of anemia prevalence for every year of flour fortification	8	-0.036
South Asia	India	Bellizzi, 2020	Iron deficiency anaemia and low BMI among adolescent girls in India: the transition from 2005 to 2015.	2005 and 2015 Indian DHS	Pregnant nullipara adolescent women	2005 - 2015	Intermediate Determinant Proximal Determinant	Place of residence, wealth index (based on asset ownership and household characteristic data), educational attainment, age	Logistic regression and non-linear mixed logistic random effects models	Anemia prevalence (Hb < 12.0g/dL), crude and adjusted odds ratio	2005 anemia prevalence: 55.6%	2015 anemia prevalence: 50.1%	6.5	-0.0103622
East Asia & Pacific	Vietnam	Casey, 2017	Sustained effectiveness of weekly iron-folic acid supplementation and regular deworming over 6 years in women in rural Vietnam	Program evaluation (Atlantic Philanthropies Inc.)	WRA 16-45 years	2005 to 2012	Distal (Basic) Determinant	IFA supplement and deworming program, individual- and village-level clustering	Longitudinal repeated measures mixed linear and logistic regression	Hemoglobin Ferritin Anemia ID IDA STH infections	Hb = 12.2 g/dL Ferritin = 28.0 mcg/L Anemia = 37.8% ID = 25.0% IDA = 14.4% Total STH infection: 83.7%	Hb = 13.5 g/dL Ferritin = 47.1 mcg/L Anemia = 14.3% ID = 17.1% IDA = 4.0% Total STH infection: 13.9%	5.5	-0.13
South Asia	India	Chakrabarti, 2018	Identifying sociodemographic, programmatic and dietary drivers of anaemia reduction in pregnant Indian women over 10 years	District Level Household and Facility Survey (2002–04 and 2012–13)	PW 15-49 years	2002-04 to 2012-13	Proximal (Immediate) Determinant Intermediate (Underlying) Determinant Distal (Basic) Determinant	Dietary intake, age at pregnancy, maternal education, open defecation, urban vs. rural, IFA supplementation	Multivariate regression models, controlled for district level effects	Anemia prevalence	2002-04 anemia prevalence: 82.1%	2012-13 anemia prevalence: 66.4%	6.5	-0.019
South Asia	India	Chakrabarti, 2019	Impact of subsidized fortified wheat on anaemia in pregnant Indian women	District Level Household Survey (2002–04 and 2012–13)	PW 15-49 years	2002-04 to 2012-13	Distal (Basic) Determinant	Wheat fortification program, education, IFA consumption, age, fuel used for cooking, early marriage, urban residence, religion, caste, HH wealth, open defecation at village level	DID	Anemia	2002-04 Tamil Nadu statewide anemia prevalence (pre-fortification region): 86% 2002-04 AP, KR, KA statewide anemia prevalence (control regions): 87%	2012-13 Tamil Nadu statewide anemia prevalence (post-fortification region): 59% 2012-13 AP, KR, KA statewide anemia prevalence (control region): 68% DID TN vs AP, KR, KA: −0.08 (0.0) p <0.05 with women's age as the significant covariate in the model	5.5	-0.031
Sub-Saharan Africa	Cameroon	Engle-Stone, 2017	Iron, Zinc, Folate, and Vitamin B-12 Status Increased among Women and Children in Yaoundé and Douala, Cameroon, 1 Year after Introducing Fortified Wheat Flour	Cross-sectional evaluation surveys	WRA (15-49 years) with a child	2009 to 2012	Distal (Basic) Determinant	Wheat flour intake, age, residence, SES, malaria history, type of toilet, pregnancy/lactation, BMI	Multivariate linear Regression	Anemia prevalence Hemoglobin	2009 anemia prevalence (pre-fortification): 46.7% 2009 hemoglobin: 11.9 g/dL	2012 anemia prevalence (post-fortification): 39.1%; adjusted p = 0.01 2012 hemoglobin: 12.0 g/dL; adjusted p = 0.078	7	-0.057
Sub-Saharan Africa	Malawi	Feng, 2010	Decreasing burden of malaria in pregnancy in Malawian women and its relationship to use of intermittent preventive therapy or bed nets	Longitutidinal study based in one urban hospital	PW 15-49 years	1997 to 2006	Proximal (Immediate) Determinant Distal (Basic) Determinant	SP IPTp and bed net coverage, gravidity, season of enrollment, rainfall during past 6 months	Multivariate logistic regression	Anemia prevlence Hemoglobin Odds of anemia	Maternal anemia: 37% Hemoglobin: 11.5g/dL	Maternal anemia: 24.5% Hemoglobin: 12.1g/dL	6	-0.045
Latin America & Caribbean	Brazil	Fujimori, 2011	Anemia in Brazilian pregnant women before and after flour fortification with iron	Regional study from prenatal clinics from 5 regions in Brazil	PW 15-49 years	2002 - 2008	Proximal (Immediate) Determinant Intermediate (Underlying) Determinant Distal (Basic) Determinant	Flour fortification program, geographic region, age, education, trimester, BMI, gravidity, ANC vists	Chi-square test Student’s t test Multivariate logistic regression	Anemia prevalence and hemoglobin Odds of anemia	Anemia: 25.5% Hemoglobin: 11.8g/dL Regions: Northeast: 37.4%, 11.3g/dL North: 32.2%, 11.5g/dL Central-West: 22.2%, 11.7g/dL Southeast: 18.3%, 12.1g/dL South: 7%, 12.7g/dL	Anemia: 20.2% (p<0.001) Hemoglobin: 11.9g/dL (p<0.001) Regions: Northeast: 28.7% (p<0.001), 11.6g/dL (p<0.001) North: 24.9% (p=0.002), 11.7g/dL (p=0.002) Central-West: 27.8% (p=0.058), 11.7g/dL (p=0.051) Southeast: 14.8% (p=0.002), 12.2g/dL (p=0.002) South: 5.7% (p=0.383), 12.6g/dL (p=0.774)	6	-0.038
Sub-Saharan Africa	Zimbabwe	Gona, 2020	Intersection of HIV and Anemia in women of reproductive age: a 10-year analysis of three Zimbabwe demographic health surveys, 2005-2015.	DHS	WRA 15-49 years	2005 - 2015	Proximal (Immediate) Determinant Intermediate (Underlying) Determinant Distal Determinant	Age, BMI, parity, HIV status, IFA supplementation, education, urban/rural residence, SES, province	Multivariate linear/logistic regression	Anemia prevalence Odds of anemia	2005 anemia prevalence: 37.8% (SE 0.96)	2015 anemia prevalence: 26.8% (SE 0.64)	7.5	-0.0338061
East Asia & Pacific	Cambodia	Greffeuille, 2016	Inequalities in Nutrition between Cambodian Women over the Last 15 Years (2000-2014)	DHS	WRA 15-49 years	2000 - 2014	Proximal (Immediate) Determinant Intermediate (Underlying) Determinant	Age, education, urban/rural residence, SES	Multiple logistic regression	Risk (odds) of anemia	2000 anemia prevalence: 57.4%	2014 anemia prevalence: 45.7%	7	-0.016
Sub-Saharan Africa	Tanzania	Heckert, 2019	Analysis of the drivers of change in women's anemia in Tanzania 2005-2015.	DHS	WRA 15-49 years	2005 - 2010	Proximal (Immediate) Determinant Intermediate (Underlying) Determinant	Maternal education, contraception use, parity, pregnancy, reduction in fever, region/state, urban/rural, household wealth, WASH (open defecation), biomass fuel use	Multivariate linear/logistic regression Regression decompostion analysis	Anemia prevalence	2005 anemia prevalence: 47.2%	2010 anemia prevalence: 40.1%	8	-0.005
Sub-Saharan Africa	Rwanda	Iruhiriye, 2019	Stories of change - Rwanda	DHS	WRA 15-49 years	2005 - 2010	Proximal (Immediate) Determinant Intermediate (Underlying) Determinant Distal Determinant	Maternal education, age, parity, recent birth, currently pregnant, use of contraceptives, bednet use, HH wealth, WaSH, fever in children, urban/rural, altitude, malaria prevalence	Multivariate linear/logistic regression Regression decompostion analysis	Anemia prevalence	2005 anemia prevalence: 24.9%	2010 anemia prevalence: 17.1%	8	-0.072403
Sub-Saharan Africa	Malawi	Kalimbira, 2010	The impact of an integrated community-based micronutrient and health programme on anaemia in non-pregnant Malawian women.	MICAH cross-sectional surveys	NPW 15-49 years	Baseline 2000 Endline 2004	Distal (Basic) Determinant	MICAH Program vs comparison area		Anemia prevalence Hemoglobin Malaria parasitemia Risk (odds) of anemia	MICAH anemia 2000: 53.5% MICAH Hb: 11.7 g/dL MICAH malaria: 22% Comparison anemia 2000: 52.9% Comparison Hb: 11.7 g/dL Comparison malaria 13.1%	MICAH anemia 2004: 44.1% MICAH Hb: 12.1 g/dL MICAH malaria: 5.4% Comparison anemia 2004: 54.0% Comparison Hb: 11.6 g/dL Comparison malaria 4.3%	7	-0.047
Sub-Saharan Africa	Ethiopia	Lakew, 2015	Anaemia prevalence and associated factors among lactating mothers in Ethiopia: evidence from the 2005 and 2011 demographic and health surveys	DHS 2005 and 2011	LW (15-49years)	2005-2011	Proximal (Immediate) Determinant Intermediate (Underlying) Determinant Distal (Basic) Determinant	Region, residence, wealth index, current occupational status, BMI, duration of breastfeeding, mother's education, husband's education, family planning, ANC use, iron supplementation, parity	Bivariate and multivariate logistic regression	Prevalence (%)	Anemia: 29.9% in 2005 See Table 1 in article for full data on indicators	Anemia: 18.5% in 2011 pooled (2005-2011): 22.1% See Table 1 in article for full data on indicators	6	-0.077
Latin America & Caribbean	Costa Rica	Martorell, 2015	Effectiveness evaluation of the food fortification program of Costa Rica: impact on anemia prevalence and hemoglobin concentrations in women and children	1996 national survey 2008/09 national survey	WRA 15–45 years Children 1–7 years	1996 vs. 2008/09	Distal (Basic) Determinant	Food fortification program, and region	Chi-square test T-test	Anemia prevalence and hemoglobin	1996 hemoglobin: 12.9g/dL 1996 anemia: 18.4% Rural anemia: 18.4% Urban anemia: 19.9% Metropolitan anemia: 16.7%	2008/09 hemoglobin: 13.3g/dL (p<0.001) 2008/09 anemia: 10.2% (p<0.001) Rural anemia: 9.7% (p<0.001) Urban anemia: 10.1% (p<0.001) Metropolitan anemia: 11.2% (p<0.001)	7	-0.044
South Asia	India	Nguyen, 2018	Trends and drivers of change in the prevalence of anaemia among 1 million women and children in India, 2006 to 2016	National Family Health Survey 2005-06 and 2015-16	PW, NPW 15-49 years Children 6-59 months	2005 - 2016	Proximal (Immediate) Determinant Intermediate (Underlying) Determinant	Maternal BMI, diet, 4+ ANC visits, 100+ IFA, deworming and weight monitoring (during pregnancy), bednet use, SES index, sanitation, religion, place of residence (rural/urban) and scheduled caste/tribe, maternal education and age at first birth	Multivariate linear/logistic regression Regression decompostion analysis	Mean Hb change Prevalence of anemia	Prevalence = 55%	Prevalence = 52.9% Mean Hb change = 1.2 d/L	7.5	-0.004
East Asia & Pacific	Fiji	Shultz, 2012	Impact of Iron Fortified Flour in Child Bearing Age (CBA) Women in Fiji: 2010 Report	2004 National Micronutrient Survey 2010 Impact Survey from study	NPW 15-49 years	2004-2010	Distal (Basic) Determinant	Flour fortification	Independent sample t-test One-way ANOVA	IDA prevalence Iron deficiency Hemoglobin Ferritin	IDA Prevalence (2004): 40.3% ID Prevalence (2004): 22.9% Hb (2004): 12.2g/dL Ferritin (2004): 51.7ug/L	IDA Prevalence (2010): 27.6%% ID Prevalence (2010): 7.9% Hb (2010): 12.42g/dL Ferritin (2004): 76.70ug/L	7	-0.061
South Asia	India	Swaminathan, 2019	The burden of child and maternal malnutrition and trends in its indicators in the states of India: the Global Burden of Disease Study 1990-2017	GBD 2017	WRA 15-49 years Children < 5 years	1990-2017	Distal: State-level per capita income, mean education of ≥ 15 yrs old, and total fertility rate in ≤ 25 yrs old	Sociodemographic Index (SDI): low SDI (≤0·53), middle SDI (0·54–0·60), and high SDI (>0·60)	Descritpive trend analysis by SDI categories	Annualized % change in anemia prevalence	NA	Annualised % change in anemia 2010-2017: Low SDI states: –0·98% (–1·35 to –0·60) Middle SDI states: –0·61% (–0·97 to –0·22) High SDI states: –0·21% (–0·60 to 0·25)	7	-0.007
	Multi-country	Talukder, 2014	Contribution of homestead food production to improved household food security and nutrition status - lessons learned from Bangladesh, Cambodia, Nepal and the Philippines	HFP program evaluations in Bangladesh, Cambodia, Nepal and Philippines	NPW (15-49 years) Children 6-59 months	Bangladesh: 2003-2006 Cambodia: 2005-2007 Nepal: 2003-2006 Philippines: 2005-2007	Distal (Basic) Determinant	Homestead food production (HFP vs control households)	Unclear (only p-values are stated)	Anemia prevalence (%) Prevalence was NOT assessed in NPW In Philippines since blood samples were not collected for NPW (children were focus of study)	Program: Bangladesh (July 2003): 51.4% Cambodia (Oct 2005): 51.8% Nepal (May 2003): 58% Control: Bangladesh (July 2003): 51.6% Cambodia (Oct 2005): 51.5% Nepal (May 2003): 60%	Program: Bangladesh (June 2006): 45% Cambodia (May 2007): 50.8% Nepal (May 2006): 42.9% Control: Bangladesh (June 2006): 51.9% Cambodia (May 2007): 40.8% Nepal (May 2006): 62.9%	5.75	Bangladesh: -4.3% Cambodia: -1.0% Nepal: -9.6%
Sub-Saharan Africa	Guinea	Wirth, 2019	Nutrition trends in the past fifteen years in Guinea: secondary analysis of cross-sectional data on children, adolescent girls and women	DHS 2005 and 2012	WRA 15-49 years Children < 5 years	2005 - 2010	Proximal (Immediate) Determinant Intermediate (Underlying) Determinant Distal (Basic) Determinant	Age, education, pregnancy status, BMI, residence, region, wealth quintile.	Descriptive trend analyses using Chi-square tests and ANOVA	Anemia prevalence (%)	Overall (among all WRA) in 2005: 52.5%	Overall (among all WRA) in 2012: 49.1%	7	-0.01

## Sheet: Supplemental Table 2
Table S2: Summary of associations reported between maternal anemia and its determinants
				Ara et al, 2019	Barkley et al, 2015	Bellizzi et al 2020	Casey et al, 2017	Chakrabarti et al, 2018	Chakrabarti et al, 2019	Engle-Stone et al, 2017	Feng et al, 2010	Fujimori et al, 2011	Gona et al, 2020	Greffeuille et al, 2016	Kalimbira et al, 2009	Lakew et al, 2015	Martorell et al, 2015	Shultz et al 2012	Swaminathan et al, 2019	Talukder et al, 2014	Wirth et al, 2019**
Causes	Category	Determinant/Indicator	Count
Proximal	Healthcare Utilization	ANC	1													4+ vs. none aOR 0.73; 95% CI 0.59 to 0.91
		IFA consumption	3				Anemia reduced from 37.8% to 14.3%						No iron supplementation in pregnancy: 2005: aOR = 1.17, 95% CI 1.03 to 1.33 2010: aOR = 1.23, 95% CI 1.09 to1.40 2015: aOR = 1.24, 95% CI 1.08 to 1.42		*OR: 0.67, 95% CI 0.57 to 0.80
		Deworming	2				STH infections fell from 83.7% to 13.9%								*OR: 0.67, 95% CI 0.57 to 0.80
		Contraceptive use	2													aOR 0.68; 95% CI 0.57 to 0.80			Annualised % change in anemia 2010-2017: Low SDI states: –0·98% (–1·35 to –0·60) Middle SDI states: –0·61% (–0·97 to –0·22) High SDI states: –0·21% (–0·60 to 0·25)
		SP IPTp	1								1997-2001 aOR: 0.81, 95% CI 0.73 to 0.91 2002 - 2006 aOR: 1.0, 95% CI 0.82 to 1.10
	Dietary intake	Dietary diversity	5					Additional 10mg/day/HH of Fe supply decreased anemia by 10%; Decreasing 100ug/day/HH of phytate decreased anemia by 1%		Inadequate iron intake decreased by 22% (from 85 to 66%)					*OR: 0.67, 95% CI 0.57 to 0.80			Iron intake among WRA increased 2.9 times		Between 2003 and 2006 anemia decreased in: Bangladesh: from 51.4 to 45% Nepal: from 58 to 42.9% Median number of eggs consumed by mothers increased from 1 to 1.5 in Bangladesh and Cambodia
		Dietary quantity	1															Mean flour intake increased from 195.14 to 246.01 gms/person/day
	Maternal characteristics	Age	6	35-45 vs. 15-25: aOR = 1.72, 95% CI: 1.00 to 2.97 >45 vs. 15-25: 2.18, 95% CI 1.15 to 4.12		15-19 vs. 20-49 years: 2005: aOR = 1.19, 95% CI 1.05 to 1.37 2015: aOR = 1.16, 95% CI 1.03 to 1.31		1 additional yr of age at pregnancy decreased anemia by 3.2%	Older age adjusted β = -0.004 (p < 0.01)				2005: 40-44 vs. 20-24 aOR = 1.66, 95% CI 1.28 to 2.16 45-49 vs. 20-24 aOR = 1.80, 95% CI 1.35 to 2.41								20-29 years: anemia decreased by 5.8% pts
		Parity	1									>2 vs. ≤2 aOR 1.61, 95% CI 1.36 to 1.91
		Histroy of excessive bleeding	1	Heavy menstrual flow: aOR = 1.61, 95% CI 1.09 to 2.42
		BMI	4									Normal vs. underweight aOR 0.79, 95% CI 0.66 to 0.94; Overweight+ vs. underweight aOR 0..42 95% CI 0.42 to 0.66	2005: >30 vs. 18-25 aOR = 0.68, 95% CI 0.54 to 0.86 2010: >30 vs. 18-25 aOR = 0.61, 95% CI 0.52 to 0.72 2015: >30 vs. 18-25 aOR = 0.75, 95% CI 0.65 to 0.88			Normal vs. low aOR 0.78; 95% CI 0.68 to 0.89					Normal weight: anemia decreased by 3.7% pts Overweight/obese: anemia decreased by 8.2% pts
		Marital status	1									No partner vs. partner aOR 1.51, 95% CI 1.28 to 1.77
		Pregnancy/breastfeeding	2										2005: aOR = 1.31, 95% CI 1.16 to 1.47 2010: aOR = 1.23, 95% CI 1.09 to 1.34			Breastfeeding duration 2 yrs vs. 1 yr aOR 0.76; 95% CI 0.66 to 0.87
		Infection burden	1										HIV positive status: 2005: aOR = 2.40, 95% CI 2.03 to 2.74 2010: aOR = 2.35, 95% CI 1.99 to 2.77 2015: aOR = 2.48, 95% CI 2.18 to 2.83
Intermediate	Socioeconomic factors	HH wealth	4											Increasing wealth correlated with decrease in anemia β -0.13, 95% CI -0.16 to -0.11		Middle/rich vs. poor aOR 0.83; 95% CI 0.70 to 0.98			Annualised % change in anemia 2010-2017: Low SDI states: –0·98% (–1·35 to –0·60) Middle SDI states: –0·61% (–0·97 to –0·22) High SDI states: –0·21% (–0·60 to 0·25)		Highest wealth quintile: anemia decreased by 7.6% pts
		Urban/rural residence	5	Gopalganj vs. Gazipur: aOR = 1.67, 95%CI 1.15 to 2.41				10% increase in urbanization increased anemia by 2.4%					2005: aOR = 1.33, 95% CI 1.08 to 1.65 2010: aOR = 1.26, 95% CI 1.03 to 1.53	Living in urban area correlated with decrease in anemia β -0.15, 95% CI -0.23 to -0.10							Conakry: anemia decreased by 11.8% pts Kankan: anemia decreased by 7.3% pts
		WaSH	2					10% reduction in open defecation at cluster level decreased anemia by 4.2%							*OR: 0.67, 95% CI 0.57 to 0.80
		Bednets for malaria / Malaria control	1												*OR: 0.67, 95% CI 0.57 to 0.80
		Maternal education	2					1 additional yr of education decreased anemia by 1.8%						Increasing education correlated with decrease in anemia (β -0.08, 95% CI -0.13 to -0.03)
		Maternal occupation	1													Employed vs. not aOR 0.71; 95% CI 0.63 to 0.80
		Paternal education	1													Primary education vs. none aOR 0.79; 95%CI 0.69 to 0.61
Distal	Large-scale food fortification	Fortified rice	1	Non-fortified vs. fortified: aOR = 1.33, 95% CI: 1.01 to 1.72
		Fortified flour	7		Each year of fortification decreased odds of anemia by 2.4% (95% CI: 2.2 - 2.5)				1 of 2 states who undertook fortification observed significant decline in anemia prevalence: Adjusted β = -0.075 (p < 0.05)	Anemia prevalence decreased by 16% (from 46.7 to 39.1%) Mean total iron concentration in HH flour was 48.1 mg/kg		Anemia prevalence decreased by 20% (from 25 to 20%)			*OR: 0.67, 95% CI 0.57 to 0.80		Anemia reduced from 18.4% (95% CI 15.8 to 20.9) in 1996 to 10.2% (95% CI 8.2 to 12.2) in 2008-09	Between 2004 and 2010: Anemia decreased from 40.3% to 27.6% Ferritin deficiency decreased from 22.9 to 7.9% IDA decreased from 14.9 to 7.5%
*Combined effect of micronutrent and health (MICAH) program
**Only trends between 2005 and 2012, with p-values reported
SDI: Socio-demographic Index, calculated on the basis of per capita income, mean education, and fertility rate in women younger than 25 years
